# Supplementary material for: Natural history of incidentally diagnosed prostate cancer after holmium laser enucleation of the prostate
Source: PLoS One. 2023 Feb 2;18(2):e0278931. doi: 10.1371/journal.pone.0278931 (PMC9894415; doi:10.1371/journal.pone.0278931)
Supplement: S1 Dataset — (XLSX) [file pone.0278931.s001.xlsx]

## Sheet: Sheet1
Patient info			Past Medical History								TRUS			preopBx	PSA		Pathology								Biopsy interval							MRI interval							FU biopsy							PSA			PSA
record_id	height	weight	sx_dur	pre_bphop	pt_medi_history___1	pt_medi_history___2	pt_medi_history___3	pt_medi_history___4	pt_medi_history___5	pt_medi_history___6	preoptrus_yn	preoptrus_tpv	preoptrus_tzv		psa_preop	psa_6mo	op_pathol_primary	op_pathol_secondary	Tumor volume	Gleason	Primary	Secondary	FU	Intraop Bx_1_0	immediate postop	1y	2y	3y	4y	5y	abnl MRI_HoLEP duration	preop	immediate postop	1y	2y	3y	4y	MRI lesionlocation	Gleason	Primary	Secondary	numberpositive	total core	positive_core_percentage	percentage	psa_preop	psa_6mo	6m/pre ratio	1y
61	155	60	5	0	1	1	0	0	0	0	9999	9999	9999	0	0.6	9999	4	0	1	6	3	3	loss	0	0	0	0	0	0	0		0	0	0	0	0	0	0								0.6
74	173	77	25	0	0	0	0	0	0	0	1	76	39	0	3.228	1.29	4	0	1	6	3	3	AS	0	0	0	0	0	0	0		0	1	1	1	0	0	1								3.228	1.29	39.9628	1.66
100	175	89	48	0	1	1	0	1	0	0	1	99	51	1	3.269	9999	4	0	1	6	3	3	loss	1	0	0	0	0	0	0		0	0	0	0	0	0	0								3.269	1.08	33.0376
105	170	63	12	0	0	1	0	0	0	0	1	41	15	0	3.308	1.92	4	0	1	6	3	3	RRP	1	0	1	0	0	0	0	349	0	0	1	0	0	0	1	6	3	3	3	12	0.25	0.666667	3.308	1.92	58.0411	0.49
120	164	66	72	0	0	1	0	0	0	0	1	42	9999	0	1.7	1.43	4	0	1	6	3	3	RRP	1	0	1	1	0	0	0	150	0	1	1	0	0	0	1	7	3	4	3	12	0.25	0.0833333	1.7	1.43	84.1176	1.53
124	170	61	60	0	1	1	0	0	0	0	1	36.72	15.75	0	2.886	1.253	4	0	7	6	3	3	loss	0	0	0	0	0	0	0		0	0	0	0	0	0	0								2.886	1.253	43.4165
127	175	83	36	0	1	1	1	0	0	0	1	56	26	0	6.886	1.179	4	0	1	6	3	3	AS	0	0	0	0	0	0	0		0	1	1	0	0	0	1								6.886	1.179	17.1217	1.559
133	157	60	36	0	1	1	0	0	0	0	1	24	8.8	0	4.439	2.371(2m)	4	0	15	6	3	3	RALP	0	0	0	0	0	0	0	62	0	1	0	0	0	0	1								4.439	2.371(2m)	#VALUE!	op
142	174	71	36	0	0	1	0	0	0	0	1	57	37	0	2	0.198	4	0	20	6	3	3	RALP	0	0	0	0	0	0	0	99	0	0	0	0	0	0	1								2	0.198		op
208	177	58	36	0	0	1	0	1	0	0	1	62.7	32.5	1	2.19	4.149	4	0	1	6	3	3	RRP	0	1	0	0	0	0	0	134	0	1	0	0	0	0	1								2.19	4.149	189.452	op
216	172	68	144	0	0	1	0	1	0	0	1	66.8	35.5	0	1.33	1.487	4	0	2	6	3	3	RT	0	0	0	0	0	0	0	36	0	1	0	0	0	0	1								1.33	1.487	111.805	0.779
230	153	59	12	0	1	1	0	0	0	0	1	51.9	22.6	0	2.2202	1.595	4	0	1	6	3	3	AS	0	0	0	0	0	0	0		0	1	0	0	0	0	0								2.2202	1.595	71.8404	1.32
232	172	58	72	0	0	1	1	0	0	0	1	49	29	1	6.29	9999	4	0	2	6	3	3	RRP	0	0	0	0	0	0	0	30	0	1	1	1	1	1	1								6.29	op	#VALUE!
276	153	58	72	0	0	0	0	1	0	0	1	80.9	33	0	2.217	9999	4	1	<1	6	3	3	AS	0	0	0	0	0	0	0		0	0	0	0	1	1	3								2.217	1.16	52.323	1.18
301	161	57	9999	1	1	0	0	0	0	0	1	51.4	25	0	1.914	1.23	4	0	1	6	3	3	AS	0	0	0	0	0	0	0		0	1	1	0	1	1	0								1.914	1.23	64.2633	1.25
315	171	68	36	0	0	1	0	1	0	0	1	58	46	0	1.593	0.38	4	0	1	6	3	3	AS	0	0	0	0	0	0	0		0	0	0	0	0	0	0								1.593	0.38	23.8544	0.324
333	161	82	60	0	0	0	0	1	0	0	1	357.6	233.4	1	10.179	0.3	4	0	1	6	3	3	AS	0	0	0	0	0	0	0		0	1	1	1	1	1	0								10.179		0	0.535
341	167	74	12	0	0	1	0	0	0	0	1	59.19	25.51	1	4.611	0.633	4	0	<1	6	3	3	AS	0	0	0	0	0	0	0		0	1	1	1	1	1	0								4.611	0.633	13.728	0.553
372	169	73	120	0	1	0	0	0	0	0	1	99.7	56.3	1	6.486	1.45	4	0	<1	6	3	3	AS	0	0	0	0	0	1	0		0	1	0	1	1	1	1								6.486	1.45	22.3558	1.54
386	160	64	48	0	0	1	0	0	0	0	1	77.7	45.8	1	8.8	1.9	4	0	1	6	3	3	RT	0	0	0	0	0	0	0	26	0	1	0	0	0	0	1								8.8	1.9	21.5909	1.5
391	166	65	3	0	0	0	0	0	0	0	1	36.3	16.3	1	5.184	9999	4	0	<1	6	3	3	loss	1	1	0	0	0	0	0		0	1	0	0	0	0	0	0	0	0	0	14	0	0	5.184		0
395	158	65	132	0	1	0	0	1	0	0	1	56	21.3	0	1.295	9999	4	0	<1	6	3	3	RRP	0	0	0	0	0	0	0	31	0	1	1	0	0	0	1								1.295	op	#VALUE!
402	163	75	120	0	0	0	0	0	0	0	1	36	16	0	5.832	2.46(3m)	4	0	1	6	3	3	RRP	0	1	0	0	0	0	0	54	0	1	1	1	1	0	1	7	3	4	2	13	0.153846	0.6	5.832	2.46(3m)	#VALUE!	op
403	160	53		0	0	1	0	0	0	0	1	49	12	0	6.89	0.019	4	0	2	6	3	3	loss	0	0	0	0	0	0	0		0	1	0	0	0	0	0								6.89		0
431	168	66	120	0	1	1	0	0	0	0	1	54	31	0	11.36	2.299(3m)	4	0	15	6	3	3	loss	0	0	0	0	0	0	0		0	1	0	0	0	0	0								11.36	2.299(3m)	#VALUE!
432	159	58	60	0	1	1	0	0	0	0	1	42	15	0	2.095	0.4	4	0	5	6	3	3	RRP	0	op							0	1	0	0	0	0	0								2.095	0.4	19.0931	0.655
434	169	71	48	0	0	1	0	0	0	0	1	72.6	42.6	1	3.779	no visit	4	0	<1	6	3	3	loss	0	0	0	0	0	0	0		0	0	0	0	0	0	0								3.779	no visit	#VALUE!
436	165	57	12	0	1	0	0	0	0	0	1	49.57	28.66	0	1.533	1.61	4	0	2	6	3	3	AS	0	0	0	0	0	0	0		0	1	1	0	0	0	0								1.533	1.61	105.023	1.89
438	166	63	84	0	0	1	0	1	0	0	1	105.9	63.1	0	1.24	1.7	4	0	<1	6	3	3	AS	0	0	1	0	0	0	0		0	1	1	0	0	0	3	0	0	0	0	12	0	0	1.24	1.7	137.097	1.3
465	164	66	96	0	1	0	0	0	0	0	1	37	13	0	1.741	1.3	4	0	1	6	3	3	RRP	0	0	1	0	0	0	0	26	0	1	0	0	0	0	1	6	3	3	2	12	0.166667	0.133333	1.741	1.3	74.6697	1.61
500	159	53	24	0	0	0	0	0	0	0	1	98	9999	0	4.373	1.45(2m)	4	0	<1	6	3	3	AS	0	0	1	0	0	0	0		1	1	0	0	0	0	1	7	3	4	3	13	0.230769	0.461538	4.373	1.45(2m)	#VALUE!	4.54
542	174	75	60	0	0	0	0	0	0	0	1	77.1	39.6	0	1.184	0.599	4	0	1	6	3	3	AS	0	0	1	0	0	0	0		0	1	1	1	1	1	0	0	0	0	0	12	0	0	1.184	0.599	50.5912	0.295
559	170	68	36	0	0	0	0	0	0	0	1	35	9999	0	1.786	1.17	4	0	<1	6	3	3	loss	0	0	0	0	0	0	0		0	0	0	0	0	0	0								1.786	1.17	65.5095
564	168	71	36	0	1	1	0	0	0	0	1	58.2	29	0	8.52	HTx시작	4	0	60	7	3	4	HRT	0	0	0	0	0	0	0	27	0	1	0	0	0	0	2								8.52		0	0.003
583	180	61	30	0	0	0	0	0	0	0	1	54.9	23.3	0	1.61	1.22	4	1	2	6	3	3	AS	0	0	0	0	0	0	0		0	1	0	0	0	0	0								1.61	1.22	75.7764	1.22
589	173	80	36	0	1	0	0	0	0	0	1	59.4	29.8	0	0.962	0.003	4	1	30	6	3	3	RRP	0	op						84	0	1	0	0	0	0	1								0.962	op	#VALUE!	0.003
635	174	75	180	0	0	1	0	1	0	0	1	97.1	53.1	0	2.375	1.35	4	1	2	6	3	3	AS	0	0	0	0	0	0	0		0	0	0	0	0	0	2								2.375	1.35	56.8421	1.59
667	164.5	77.4	48	0	0	0	0	0	0	0	1	94.9	70	0	3.4	0.008	4	0	2	6	3	3	RRP	0	1	0	0	0	0	0		0	0	0	0	0	0	0	7	3	4	3	13	0.230769	0.0714286	3.4	op	#VALUE!
686	164.1	65.1	12	0	0	1	0	0	0	0	1	70	34	1	6.78	1.37	4	0	<1	6	3	3	AS	0	0	1	1	0	1	0		0	1	0	0	0	1	1	0	0	0	0	12	0	0	6.78	1.37	20.2065
744	170	75.6	2	0	0	0	0	0	0	0	1	72.8	44.4	1	5.01	9999	4	0	2	7	3	4	RRP	0	op	0	0	0	0	0		0	1	op	0	0	0	0								5.01	op	#VALUE!
777	160.4	61.3	96	0	1	1	0	1	0	0	1	71.99	54.21	0	6.6	1.5	4	0	3	6	3	3	AS	0	0	1	0	0	0	0		0	1	0	1	0	1	1	ASAP			2	12	0.166667		6.6	1.5	22.7273	1.83
788	164.2	68.15	1	0	0	1	0	0	0	0	1	75.2	39.7	0	3.46	1.61	4	0	2	6	3	3	AS	0	1	1	1	0	0	0		0	1	1	1	0	1	1	0	1	0	0	12	0	0	3.46	1.61	46.5318	1.1
820	163	47.9	7	0	0	1	0	0	0	0	1	40.7	9999	0	9999	1.95	4	0	5	6	3	3	AS	0	0	1	1	0	0	0		0	1	0	0	0	0	1	0	0	0	0	12	0	0			#DIV/0!
826	167.4	63.9	49	0	0	0	0	0	0	0	0	9999	9999	0	10.64	1.05	4	0	1	6	3	3	AS	0	0	0	0	0	0	0		0	1	0	0	0	0	0								10.64	1.05	9.86842	1.21
834	161.8	69.5	84	0	1	1	0	1	0	0	0	9999	9999	0	4.38	1.03	4	0	1	7	3	4	AS	0	0	0	0	0	0	1		0	0	0	0	0	1	1								4.38	1.03	23.516	1.04
846	158	57.6	60	0	0	0	0	0	0	0	1	60.6	31.1	1	5.29	2.8	4	0	3	6	3	3	AS loss	0	0	0	0	0	0	0		1	0	0	0	0	0	1								5.29	2.8	52.9301
891	171.8	82.55	132	0	0	1	0	1	0	0	1	64	9999	0	0.89	0.608	4	0	1	6	3	3	AS	0	1	1	0	0	0	0		1	1	0	0	0	0	1	0	0	0	0	14	0	0	0.89	0.608	68.3146	0.658
926	158	67.25	24	0	1	1	0	0	0	0	1	63.4	27.37	1	3.57	0.54	4	0	10	6	3	3	AS	0	0	0	0	0	0	0		0	0	0	1	0	0	0								3.57	0.54	15.1261	0.648
977	162.9	69.5	60	0	0	1	0	0	0	0	1	47.51	19.34	0	1.33	1.23	4	0	1	6	3	3	AS	0	0	1	0	0	0	0		1	1	1	1	1	1	0	0	0	0	0	12	0	0	1.33	1.23	92.4812	0.7
979	168	80	36	0	1	1	0	0	0	0	1	74.95	37.43	0	1.81	0.408	4	0	3	7	3	4		0	0	0	0	0	0	0		0	1	1	1	0	1	0								1.81	0.408	22.5414
990	164.5	66.3		0	1	1	0	1	0	0	1	83.53	38.99	0	8.65	3.17	4	0	1	6	3	3	AS loss	0	0	0	0	0	0	0		0	1	0	0	0	0	0								8.65	3.17	36.6474	2.89
993	170.8	72.6	54	0	0	1	0	1	0	0	1	76.02	40.22	0	2.65	1.12	4	0	1	6	3	3	AS loss	0	0	0	0	0	0	0		0	1	0	0	0	0	0								2.65	1.12	42.2642
1021	166.8	78.5	60	0	1	1	0	0	0	0	1	77.4	32.89	0	2.55	1.59	4	0	1	6	3	3	AS	0	1	1	0	1	0	0		0	1	1	1	1	1	0	0	0	0	0	22	0	0	2.55	1.59	62.3529	2.22
1059	162.1	71.1	72	0	1	1	1	0	0	0	1	43.13	23.17	0	2.85	0.745	4	0	<1	6	3	3	AS	0	1	0	0	0	0	0		0	1	0	0	0	0	0								2.85	0.745	26.1404	0.788
1064	166.1	75.4	66	0	1	1	0	0	0	1	1	48.5	28.7	0	2.849	0.589	4	1	30	8	4	4	AS (2019.9.25부터 RT ADT). 이제 RALP고려	0	1	1	1	0	0	0		1	1	0	1	0	0	0	0	0	0	0	13	0	0	2.849	0.589	20.6739	0.713
1068	169.6	55.8		0	1	1	0	0	0	0	1	50.9	24.5	0	2.51	0.955(3m)	4	0	1	6	3	3	RRP	0	1	0	0	0	0	0		0	1	0	0	0	0	0	6	3	3	1	12	0.0833333	0.153846	2.51	0.955(3m)	#VALUE!	op
1111	167.3	75.5	2	0	0	1	0	0	0	0	1	117.3	73.3	1	11.6	0.8	4	0	2	6	3	3	AS	0	0	0	0	0	0	0		1	1	1	0	0	0	0								11.6	0.8	6.89655	1.23
1144	175.2	80.05	60	0	1	1	0	0	0	0	1	50.19	24.89	0	2.75	0.867	4	0	1	6	3	3	AS	0	0	1	1	1	0	0		0	1	1	1											2.75	0.867	31.5273	0.915
1149	161.1	72.6	24	0	1	0	1	0	0	1	1	41.66	29.02	0	6.02	1.75	4	0	2	6	3	3	AS	0	1	1	1	0	1	0		0	1	1	0	1	0	1	7	4	3	7	22	0.318182	0.857143	6.02	1.75	29.0698	2.5
1874	166	68		1	0	1	0	0	1	0	1	50.4	23.5	0	2.222	0.981	4	0	2	6	3	3	AS loss	0	0	0	0	0	0	0		1	0	0	0	0	0	1								2.222	0.981	44.1494
4694	165.7	76.7			1	1	1	0	0	0	1	61.8	34.3	1	22.212		4	0	1	6	3	3	AS	1	0	0	0	0	0	0		0	0	0	0	0	0									22.212		0
5698	158.5	63.3			1	1	1	0	0	0	1	35.3	11.8	0	1.481	RRP	4	0	15	6	3	3	RRP	0	0	0	0	0	0	0		0	1	op				0								1.481	RRP	#VALUE!
5711	177	71.25	84	0	0	1	0	1	0	0	1	59.7	21.2	1	5.14	1.13	4	0	1	6	3	3	AS	0	0	0	0	0	0	0		1	1	1	0	1	0	0								5.14	1.13	21.9844	1.62
6004	171	66.9			1	1	0	0	0	0	1	83.9	58.61	1	8.386	2.795	4	0	<1	6	3	3	AS	0	0	0	0	1	0	0		0	0	0	0	0	0	0								8.386	2.795	33.3294	3.869
6053	160	49.85			1	0	0	0	0	0	1	78	51	0	22.433		4	0	1	6	3	3	loss	1	0	0	0	0	0	0																22.433	loss	#VALUE!
6228	172	66.4			0	1	0	0	0	1	1	43.17	15.34	0	1.355	2.704	4	0	1	6	3	3	AS	0	0	0	0	0	0	0		0	0	0	0	0	0									1.355	2.704	199.557	1.245
6437	158	70			1	1	0	1	0	0	1	47	12	0	2.782	1.459	4	0	2	7	3	4	AS	0	0	0	0	0	0	0		0	1	0	0	0	0	1								2.782	1.459	52.4443	1.578
6624	173.2	62.2			1	1	1	1	0	0	1	46	23	0	3.41	0.622	4	0	10	6	3	3	AS	1	0	0	0	0	0	0		0	1	0	0	1	0	0	0	0	0	0	12	0	0	3.41	0.622	18.2405	0.666
6634	173.8	76.2			1	0	0	0	0	0	1	40	18	1	7.327	0.01	4	0	3	6	3	3	RRP	0							36	0	1	op				1								7.327		0
6703	173	58			1	1	0	1	0	0	1	53		0	1.368		4	0	3	6	3	3	loss	0	0	0						0														1.368		0
6885	160.4	54.2			0	0	0	0	0	0	1	34	4	1	2.807	0.954	4	0	<1	6	3	3	AS	1	0	0	0	0	0	0		0	0	0	0	0	11년	1								2.807	0.954	33.9865	0.784
7088	174	58			0	1	0	1	1	1	1	92		0	6.82	1.409	4	0	1	6	3	3	AS	0	0	0	0	0	0	0		0	0	0	0											6.82	1.409	20.6598	1.565
7098	168	73			0	1	0	1	0	0	1	75	49	0	0.664	0.358	4	0	<1	6	3	3	AS (avodart)	0	0	0	0	0	0	0		0	0	0	0											0.664	0.358	53.9157	<0.002
7141	165.7	60.35			1	1	1	0	0	0	1	30	9	0	0.639	0.723	4	0	<1	6	3	3	AS	0	0	0	0	0	0	0		0	0	0	0											0.639	0.723	113.146	<0.0002
7360					0	1	1	0	0	0	1	43.8	17.1	0	4.975		4	0	15	6	3	3	RRP	0	0	0	0	0	0	0	38	1	0	1	0	0		1								4.975	op	#VALUE!
7393	168	61.5		0	0	1	1	0	0	0	1	35.4	11.9	1	4.214	2.063	4	0	1	7	3	4	AS+RRP	1	0	0	0	0	0	7년		0	0	0	0	0	5년	1	8	4	4	2	13	0.153846	0.333333	4.214	2.063	48.9559
7434	174.5	85.8	60	0	0	1	1	0	1	0	1	45	21	0	0.769		4	0	1	6	3	3	AS	0	0	0	0	0	0	0		0	0	0	0	0										0.769	0.188	24.4473
7446	176.8	69.3		0	0	1	1	0	0	0	1	41.2	15	0	2.161	1.005	4	0	1	6	3	3	AS	0	0	0	0	0	0	0		0	1	0	0	0										2.161	1.005	46.5062	0.93
7535	154	57.3		0	1	1	0	0	0	0	1	110	78	1	4.035		4	0	1	6	3	3	AS loss	1	0	0	0	0	0	0		0	0	0												4.035	loss	#VALUE!
7920	163.4	65.2		0	0	1	1	0	1	1	1	44	17.4	0	1.396	1.045	4	0	3	6	3	3	AS	0	0	0	0	0	0	0		0	0	0	0	0	7년	1								1.396	1.045	74.8567
8130	162	72.45		0	0	1	1	0	0	0	1	55.5	28	1	7.744	0.358	4	0	3	6	3	3	RRP	1	0	0	0	0	0	0	19	0	1	0	0	0		1	6	3	3	1	6	0.166667	0.142857	7.744	op	#VALUE!
8169	162.5	68		0	0	1	1	0	0	0	1	44.6	14.5	0	1.669	0.394	4	0	5	7	3	4	AS	0	0	0	0	0	0	0		0	1	0	0	0		1								1.669	0.394	23.607	0.477
8834	168.8	65.3		0	0	1	0	0	0	0	1	44.9	27.4	0	1.797	0.427	4	0	3	6	3	3	AS	0	0	0	0	0	0	0		0	0													1.797	0.427	23.7618	2.131
8837	170.4	59.3		0	0	1	0	0	1	0	1	41		0	7.609	0.733	4	0	1	6	3	3	AS	0	0	0	0	0	0	0		0	0													7.609	0.733	9.63333	0.963
8915	162.8	54.4		0	0	0	0	0	0	0	1	69.3	42.1	1	4.871	1.529	4	0	1	6	3	3	AS	0	0	0	0	0	0	0		0	1	1												4.871	1.529	31.3899	2.192
9062	169.1	73.75	66	0	0	1	1	0	0	1	1	54.54	25.48	0	1.6	0.454	4	0	<1	6	3	3	AS+RALP	0	0	1	수술	0	0	0		0	0	1	0				6	3	3	1	17	0.0588235	0.0427273	1.6	0.454	28.375	0.481
9271	168.9	63.05	12	0	0	1	0	1	0	0	1	91.2	53.3	0	2.567	1.555	4	0	2	6	3	3	AS	0	1	0	0	0	0	0		0	1	0	0				0	0	0	0	13	0	0	2.567	1.555	60.5765	1.52
9652	165	84.4			1	1	1	1	0	0	1	85.5	54.9	0	2.668		4	0	1	6	3	3	AS+RALP	0	0	0	0	0	0	7년		0	0	0	0	0	7년	3	9	5	4	6	13	0.461538	0.727273	2.668		0
9779	166.9	64.7			0	1	0	0	0	0	1	59.5	34.2	1	8.42	1.687	4	0	3	7	3	4	AS loss	0	0	0	0	0	0	0		0	1	0	0											8.42	1.687	20.0356	loss
10110	159.3	51.1		0	1	1	0	1	1	0	1	89.83	50.69	1	3.371	0.575	4	0	1	6	3	3	AS loss	1	0	0	0	0	0	0		0	0						6	3	3	1	12	0.0833333	0.333333	3.371	0.575	17.0573	0.508
10190	171.3	65.6			0	1	0	0	0	0	1	56	28	0	3.544	1.2	4	0	<1	6	3	3	AS loss	0	0	1	0	0	0	0		0	1	1	1	1	1	3	0	0	0	0	12	0	0	3.544	1.2	33.86	1.6
10319	161.7	66.4			1	1	1	0	0	1	1	66	28	0	1.73	1.167	4	0	1	5	2	3	AS	0	0	0	0	0	0	0		0	0													1.73	1.167	67.4566	1.506
10359	158.5	73	6	0	1	1	1	0	0	1	1	43.7	26.1	0	2.33	0.117	4	0	3	7	3	4	AS	0	0	0	0	0	0	0		0	0	0	0	1										2.33		0	0.019
10480	169.9	66.75			0	1	0	0	0	0	1	106.1	64.89	1	12.842		4	0	3	7	3	4	loss	0	0	0	0	0	0	0		0	0													12.842	loss	#VALUE!
10639	169	69.6			0	0	0	0	0	0	1	52.6	29	0	1.563	0.72	4	0	1	6	3	3	AS	0	0	0	0	0	0	0																1.563	0.72	46.0653	0.479
10858	158.4	62.8			0	1	0	1	0	0	1	72.9	41.6	0	2.36	0.618	4	0	1	6	3	3		1	0	0	0	0	0	0																2.36	0.618	26.1864	PSA검사안함
11265	174	79.35			0	1	0	0	0	0	1	51.6	39.4	1	3.471	1.144	4	0	1	6	3	3	AS	1	0	0	0	0	0	0		0	1					1	6	3	3	1	12	0.0833333	0.133333	3.471	1.144	32.9588	0.907
11267	171	71.9		0	1	1	0	0	0	0	1	56.76	27.43	0	1.867	0.575	4	0	1	7	3	4	AS	1	0	0	0	0	0	0		0	1					1								1.867	0.575	30.7981	0.407
11374	173	68.65		0	0	1	1	1	0	0	1	88.3	60.1	1	2.213		4	0	1	6	3	3	AS	1	0	0	0	0	0	0		0	1	0	1	0			0	0	0	0	12	0	0	2.213		0	0.016
11680	163.3	77		0	0	1	1	0	1	1	1	70.7		0	3.625		4	0	10	6	3	3	AS	1	0	0	0	0	0	0		0	1													3.625		0
11810	164.9	61.9	36	0	0	0	0	0	0	0	1	15		1	7.67	0.034	4	0	10	7	3	4	HT	1	0	0	0	0	0	0	28	0	1	1	1	1	1	1	7	4	3	3	6	0.5	1	7.67		0	<0.003
12397	165.1	65	1	0	1	1	1	1	0	1	1	108.2	48.46	1	7.5	1.64	4	0	1	6	3	3	AS	0	0	1	1	0	0	0		0	1	1	1	1	0	1	0	0	0	0	17	0	0	7.5	1.64	21.8667	1.51
12568	167.8	54.65		0	0	1	1	0	0	0	1	38	7	0	2.52	0.598	4	0	2	7	3	4	HT	0	1	0	0	0	0	0	28	0	1	1	0	0	0	2	7	4	3	2	12	0.166667	0.230769	2.52	0.598	23.7302	0.724
12633	171.5	76.1	60	0	0	1	0	0	0	1	1	35.4	13.9	0	1.3	0.355	4	0	1	6	3	3	AS	0	0	1	0	0	0	0		0	1	1	1	0	0	1	0	0	0	0	12	0	0	1.3	0.355	27.3077	0.37
12754	164.3	63.7		1	0	0	0	0	0	0	1	20.56	11.55	0	0.586		4	0	1	6	3	3	loss	0	0	0	0	0	0	0		0	1	1	0	0	0									0.586	loss	#VALUE!
12807	168	66.9	145	0	0	1	0	0	0	1	1	73.96	53.29	1	3.18	0.293	4	0	2	6	3	3	AS	0	0	0	0	0	0	0		0	1	0	0		0									3.18	0.293	9.21384	0.208
12860	170.5	73.7	1	0	0	1	0	0	0	0	1	98.89	54.57	1	4.02	0.562	4	0	1	6	3	3	AS	0	0	0	0	0	0	0		1	1	1	1	0	0									4.02	0.562	13.9801	0.562
12879	175.8	63.05	30	0	0	1	1	0	0	1	1	72.51	35.95	0	3.77	0.801	4	0	1	7	3	4	AS	0	0	1	0	0	0	0		0	1	1	0	0	1		0	0	0	0	12	0	0	3.77	0.801	21.2467	0.985
12884	162.8	57	108	0	1	1	0	0	0	1	1	50.74	36.57	0	1.38	2.11	4	0	<1	6	3	3	AS+RALP	0	0	0	1		0	0		0	1	1	1	0	0	1	7	3	4	1	13	0.0769231	0.25	1.38	2.11	152.899	2.92
12934	168.7	58.55	30	0	0	1	0	0	0	0	1	55.33	26.74	0	3.112	2.21	4	1	3	6	3	3	AS	0	0	0	0	1	0	0		0	1	0	0	0	0									3.112	2.21	71.0154	2.4
12955	170.7	74.05	66	0	0	1	1	0	0	0	1	51.09	28.59	0	2.6	1.24	4	0	3	6	3	3	RT	0	0	1	0	0	0	0	43	0	1	1	RT	1	0	2	7	3	4	1	17	0.0588235	0.96	2.6	1.24	47.6923	1.45
12980	167	70	12	0	1	1	1	0	0	1	1	93.1	50.32	0	11.03	2.01	4	0	3	6	3	3	AS	0	0	0	1	1	수술	0		0	0	0	1	1	0	1	0	0	0	0	17	0	0	11.03	2.01	18.223	3.22
12986	164.8	65.9	120	0	0	1	1	1	0	1	1	76	9999	1	6.54	2.25	4	0	<1	6	3	3	AS	0	0	0	0	0	0	0		0	1	1	0	0	0									6.54	2.25	34.4037	2.55
12987	172.8	52.6	48	0	0	1	1	0	0	0	1	161.5	101	1	9.56	0.933	4	0	1	6	3	3	AS	0	0	1	1	1	0	0		1	1	1	1	1	0		0	0	0	0	17	0	0	9.56	0.933	9.75941	0.959
13018	157.6	57.7	2	0	0	1	1	1	0	0	1	53.14	21.82	0	3.52	no visit	4	0	3	6	3	3	AS loss	0	0	1	1	0	0	0		0	1	0	0	0	0	1								3.52	no visit	#VALUE!
13019	163	67.55	24	0	0	1	1	0	0	1	1	34.98	13.13	0	0.75	0.166	4	0	<1	6	3	3	AS	0	0	0	0	0	0	0		0	1	1	0	0	0									0.75	0.166	22.1333	0.215
13059	160.3	72.1	12	0	1	1	0	0	0	0	1	64.36	27.65	0	3.91	1.76	4	0	2	6	3	3	AS loss	0	0	0	0	0	0	0		0	1	0	0	0	0	1								3.91	1.76	45.0128	loss
13071	162.7	72	120	0	0	1	1	0	1	1	1	87.9	46.4	0	4.39	0.394	4	0	1	6	3	3	AS	0	0	0	0	0	0	0		0	1	1	1	0	0									4.39		0	0.124
13108	173.2	70.2		0	1	1	1	1	1	1	1	70		1	3.38	0.654	4	0	2	6	3	3	AS loss	0	0	0	0	0	0	0		0	1	0	0	0	0	1								3.38	0.654	19.3491	ㅣloss
13114	165.5	60.4		0	0	1	0	1	0	0	1	62.02	49.08	1	3.55	2.47	4	0	2	6	3	3	AS	0	0	0	0	0	1			0	0	0	0	0	1	1								3.55	2.47	69.5775	3.34
13126	173	77.1		1	1	1	0	0	0	1	1	62.68	29.8	0	2.2	0.758	4	0	1	6	3	3	AS	0	0	0	0	0	0	0		0	1	0	0	0	0									2.2	0.758	34.4545	0.672
13129	161.5	68.9			0	1	1	0	1	1	1	112.58	52.59	0	6.66	0.229	4	0	21	6	3	3	loss	0	0	0	0	0	0	0		0	1	0	0	0	0	1								6.66		0	0.252
13138	160	64	24	0	0	1	0	1	0	0	1	62.01	29.86	1	3.18	0.438(3m)	4	0	1	6	3	3	AS loss	0	0	0	0	0	0	0		0	1	0	0	0	0									3.18	0.438(3m)	#VALUE!	loss
13152	173.6	69.45		0	1	0	1	0	0	0	1	51.09	24.1	0	5.03	4.55	4	0	2	6	3	3	AS	0	0	0	0	0	0	0		0	1	0	0	1	0	3								5.03	4.55	90.4573
13159	164.9	62		0	1	1	1	0	0	1				1	4.13		4	0	2	6	3	3	AS loss	0	0	0	0	0	0	0		0	1	0	0	0	0									4.13		0
13164	178	81.25		0	0	1	0	0	0	0	1	30.92	11.78	0	1.03	0.274	4	0	<1	6	3	3	AS	0	0	1	0	0	0	0		0	1	1	1	0	0	1	0	0	0	0	12	0	0	1.03	0.274	26.6019	0.488
13174	164.8	65.4	1	0	0	0	0	0	0	0				0			4	0	5	7	3	4	loss	0	0	loss	0	0	0	0																		#DIV/0!
13202	154.1	45.2		0	0	1	0	1	0	1				1	35.24		4	0	<1	6	3	3	loss	0	0	0	0	0	0	0		0	1	loss	0	0	0									35.24		0
13247	157.3	61.5	180	0	1	1	0	0	0	0	1	47.98	28.11	1	10.7	1.06	4	0	1	7	3	4	AS	0	0	0	0	1		0		1	1	0	1	1	0	1								10.7	1.06	9.90654	1.15
13261	165.2	55.5	5	0	0	1	0	1	0	0	1	141	93.1	0	22.49	9999	4	0	4	7	4	3	AS loss	0	0	0	0	0	0	0		0	1	0	0	0	0	3								22.49		0
13297	172.1	84.4	60	0	0	1	0	0	0	0	1	38.83	14.47	0	1.16	no visit	4	0	1	6	3	3	AS	0	0	0	0	0	0	0		0	1	0	1	0	0									1.16	no visit	#VALUE!	1.18
13304	165.4	56.1		0	0	1	0	1	0	0	1	98.9	66.8	0	10.56	1.14	4	0	1	7	3	4	AS	0	0	0	0	0	0	0		0	1	0	0	0	0									10.56	1.14	10.7955	1.24
13307	156.3	61.65	96	0	0	1	0	0	0	0	1	42	9999	0	2.49	0.897	4	0	1	6	3	3	AS	0	0	0	0	0	0	0		0	1	0	0	0	0									2.49	0.897	36.0241	0.813
13309	178	76	240	0	0	1	1	1	0	0	1	100	65	0	4.72	1.35	4	0	1	7	3	4	AS	0	0	0	0	0	0	0		0	1	1	1	0	0									4.72	1.35	28.6017	2.01
13311	161.6	59.7	1	0	1	1	1	0	1	1	1	55.38	27.75	0	2.33	0.432	4	0	1	6	3	3	AS	0	1	0	0	0	0	0		0	1	1	1	0	0		0	0	0	0	16	0	0	2.33	0.432	18.5408	0.456
13329	168.3	71	5	0	0	1	1	1	0	0	1	109.61	57.25	1	5.63	0.356	4	0	1	6	3	3	AS	0	0	1	1	0	0	0		0	0	1	1	1	0	1	0	0	0	0	12	0	0	5.63	0.356	6.32327	0.614
13353	164	91	48	0	1	1	1	1	1	0	1	56.9	21.4	0	2.01	0.956	4	0	2	6	3	3	AS	0	0	1	1	0	0	0		0	1	1	1	0	0	1	0	0	0	0	18	0	0	2.01	0.956	47.5622	1.36
13378	165.5	66	108	0	0	1	1	1	1	1	1	105.67	66.98	1	9.16	5.41	4	0						0	1	1	0	0	0	0		1	1	1	1	0	0	1								9.16	5.41		7.15
13418	166.7	67.5	15	0	1	1	0	0	0	0	1	72.41	41.02	0	17.17	0.293	4	0	5	7	4	3	HT	0	0	0	0	0	0	0	0	1	1	1	0	0	0	2								17.17	0.293		0.182
13444	173.3	65.6	120	0	1	1	1	1	0	0	1	67	33	0	1.26	1.05	4	0	1	6	3	3	AS	0	0	0	0	0	0	0		0	1	1	0	0	0	1								1.26	1.05	83.3333	1.28
13467	166.8	66.5	60	0	0	1	0	0	0	0	1	32.9	18.2	0	2.64	no visit	4	0	<1	6	3	3	loss	0	0	0	0	0	0	0		0	0	0	0	0	0									2.64	loss
[truncated: 14 more columns]
